# Supplementary material for: Reactive Oxygen and Nitrogen Species in Male Reproductive Health: From Molecular Mechanisms to Clinical Consequences
Source: Antioxidants (Basel). 2026 Jun 25;15(7):795. doi: 10.3390/antiox15070795 (PMC13403873; doi:10.3390/antiox15070795)
Supplement: Supplementary file 1 [file antioxidants-15-00795-s001.zip]

Archive with 1 entries (1 files):
- antioxidants-4292878-supplementary.pdf
